# Supplementary material for: A mathematical-descriptor of tumor-mesoscopic-structure from computed-tomography images annotates prognostic- and molecular-phenotypes of epithelial ovarian cancer
Source: Nat Commun. 2019 Feb 15;10:764. doi: 10.1038/s41467-019-08718-9 (PMC6377605; doi:10.1038/s41467-019-08718-9)
Supplement: Supplementary file 2 — Supplementary Data 1 [file 41467_2019_8718_MOESM2_ESM.xlsx]

## Sheet: S.Data 1.Radiomic_featureclass
Supplementary Data 1. Radiomic features assessed in this study and their corresponding class.
Name	Class
AUC.CSH	First order
AUC.CSH_HHH	Wavelet_HHH
AUC.CSH_HHL	Wavelet_HHL
AUC.CSH_HLH	Wavelet_HLH
AUC.CSH_HLL	Wavelet_HLL
AUC.CSH_LHH	Wavelet_LHH
AUC.CSH_LHL	Wavelet_LHL
AUC.CSH_LLH	Wavelet_LLH
AUC.CSH_LLL	Wavelet_LLL
FD_lacunarity_25HUgl	2nd order
FD_lacunarity_HHH_25HUgl	Wavelet_HHH
FD_lacunarity_HHL_25HUgl	Wavelet_HHL
FD_lacunarity_HLH_25HUgl	Wavelet_HLH
FD_lacunarity_HLL_25HUgl	Wavelet_HLL
FD_lacunarity_LHH_25HUgl	Wavelet_LHH
FD_lacunarity_LHL_25HUgl	Wavelet_LHL
FD_lacunarity_LLH_25HUgl	Wavelet_LLH
FD_lacunarity_LLL_25HUgl	Wavelet_LLL
FD_max_25HUgl	2nd order
FD_max_HHH_25HUgl	Wavelet_HHH
FD_max_HHL_25HUgl	Wavelet_HHL
FD_max_HLH_25HUgl	Wavelet_HLH
FD_max_HLL_25HUgl	Wavelet_HLL
FD_max_LHH_25HUgl	Wavelet_LHH
FD_max_LHL_25HUgl	Wavelet_LHL
FD_max_LLH_25HUgl	Wavelet_LLH
FD_max_LLL_25HUgl	Wavelet_LLL
FD_mean_25HUgl	2nd order
FD_mean_HHH_25HUgl	Wavelet_HHH
FD_mean_HHL_25HUgl	Wavelet_HHL
FD_mean_HLH_25HUgl	Wavelet_HLH
FD_mean_HLL_25HUgl	Wavelet_HLL
FD_mean_LHH_25HUgl	Wavelet_LHH
FD_mean_LHL_25HUgl	Wavelet_LHL
FD_mean_LLH_25HUgl	Wavelet_LLH
FD_mean_LLL_25HUgl	Wavelet_LLL
FD_min_25HUgl	2nd order
FD_min_HHH_25HUgl	Wavelet_HHH
FD_min_HHL_25HUgl	Wavelet_HHL
FD_min_HLH_25HUgl	Wavelet_HLH
FD_min_HLL_25HUgl	Wavelet_HLL
FD_min_LHH_25HUgl	Wavelet_LHH
FD_min_LHL_25HUgl	Wavelet_LHL
FD_min_LLH_25HUgl	Wavelet_LLH
FD_min_LLL_25HUgl	Wavelet_LLL
FD_sd_25HUgl	2nd order
FD_sd_HHH_25HUgl	Wavelet_HHH
FD_sd_HHL_25HUgl	Wavelet_HHL
FD_sd_HLH_25HUgl	Wavelet_HLH
FD_sd_HLL_25HUgl	Wavelet_HLL
FD_sd_LHH_25HUgl	Wavelet_LHH
FD_sd_LHL_25HUgl	Wavelet_LHL
FD_sd_LLH_25HUgl	Wavelet_LLH
FD_sd_LLL_25HUgl	Wavelet_LLL
FD_var_25HUgl	2nd order
FD_var_HHH_25HUgl	Wavelet_HHH
FD_var_HHL_25HUgl	Wavelet_HHL
FD_var_HLH_25HUgl	Wavelet_HLH
FD_var_HLL_25HUgl	Wavelet_HLL
FD_var_LHH_25HUgl	Wavelet_LHH
FD_var_LHL_25HUgl	Wavelet_LHL
FD_var_LLH_25HUgl	Wavelet_LLH
FD_var_LLL_25HUgl	Wavelet_LLL
FOS_CV	First order
FOS_CV_HHH	Wavelet_HHH
FOS_CV_HHL	Wavelet_HHL
FOS_CV_HLH	Wavelet_HLH
FOS_CV_HLL	Wavelet_HLL
FOS_CV_LHH	Wavelet_LHH
FOS_CV_LHL	Wavelet_LHL
FOS_CV_LLH	Wavelet_LLH
FOS_CV_LLL	Wavelet_LLL
FOS_Ener_25HUgl	First order
FOS_Ener_HHH_25HUgl	Wavelet_HHH
FOS_Ener_HHL_25HUgl	Wavelet_HHL
FOS_Ener_HLH_25HUgl	Wavelet_HLH
FOS_Ener_HLL_25HUgl	Wavelet_HLL
FOS_Ener_LHH_25HUgl	Wavelet_LHH
FOS_Ener_LHL_25HUgl	Wavelet_LHL
FOS_Ener_LLH_25HUgl	Wavelet_LLH
FOS_Ener_LLL_25HUgl	Wavelet_LLL
FOS_Entr_25HUgl	First order
FOS_Entr_HHH_25HUgl	Wavelet_HHH
FOS_Entr_HHL_25HUgl	Wavelet_HHL
FOS_Entr_HLH_25HUgl	Wavelet_HLH
FOS_Entr_HLL_25HUgl	Wavelet_HLL
FOS_Entr_LHH_25HUgl	Wavelet_LHH
FOS_Entr_LHL_25HUgl	Wavelet_LHL
FOS_Entr_LLH_25HUgl	Wavelet_LLH
FOS_Entr_LLL_25HUgl	Wavelet_LLL
FOS_Imax	First order
FOS_Imax_HHH	Wavelet_HHH
FOS_Imax_HHL	Wavelet_HHL
FOS_Imax_HLH	Wavelet_HLH
FOS_Imax_HLL	Wavelet_HLL
FOS_Imax_LHH	Wavelet_LHH
FOS_Imax_LHL	Wavelet_LHL
FOS_Imax_LLH	Wavelet_LLH
FOS_Imax_LLL	Wavelet_LLL
FOS_Imean	First order
FOS_Imean_HHH	Wavelet_HHH
FOS_Imean_HHL	Wavelet_HHL
FOS_Imean_HLH	Wavelet_HLH
FOS_Imean_HLL	Wavelet_HLL
FOS_Imean_LHH	Wavelet_LHH
FOS_Imean_LHL	Wavelet_LHL
FOS_Imean_LLH	Wavelet_LLH
FOS_Imean_LLL	Wavelet_LLL
FOS_ImeanAbsDev	First order
FOS_ImeanAbsDev_HHH	Wavelet_HHH
FOS_ImeanAbsDev_HHL	Wavelet_HHL
FOS_ImeanAbsDev_HLH	Wavelet_HLH
FOS_ImeanAbsDev_HLL	Wavelet_HLL
FOS_ImeanAbsDev_LHH	Wavelet_LHH
FOS_ImeanAbsDev_LHL	Wavelet_LHL
FOS_ImeanAbsDev_LLH	Wavelet_LLH
FOS_ImeanAbsDev_LLL	Wavelet_LLL
FOS_Imedian	First order
FOS_Imedian_HHH	Wavelet_HHH
FOS_Imedian_HHL	Wavelet_HHL
FOS_Imedian_HLH	Wavelet_HLH
FOS_Imedian_HLL	Wavelet_HLL
FOS_Imedian_LHH	Wavelet_LHH
FOS_Imedian_LHL	Wavelet_LHL
FOS_Imedian_LLH	Wavelet_LLH
FOS_Imedian_LLL	Wavelet_LLL
FOS_Imin	First order
FOS_Imin_HHH	Wavelet_HHH
FOS_Imin_HHL	Wavelet_HHL
FOS_Imin_HLH	Wavelet_HLH
FOS_Imin_HLL	Wavelet_HLL
FOS_Imin_LHH	Wavelet_LHH
FOS_Imin_LHL	Wavelet_LHL
FOS_Imin_LLH	Wavelet_LLH
FOS_Imin_LLL	Wavelet_LLL
FOS_Imode	First order
FOS_Imode_HHH	Wavelet_HHH
FOS_Imode_HHL	Wavelet_HHL
FOS_Imode_HLH	Wavelet_HLH
FOS_Imode_HLL	Wavelet_HLL
FOS_Imode_LHH	Wavelet_LHH
FOS_Imode_LHL	Wavelet_LHL
FOS_Imode_LLH	Wavelet_LLH
FOS_Imode_LLL	Wavelet_LLL
FOS_Istd	First order
FOS_Istd_HHH	Wavelet_HHH
FOS_Istd_HHL	Wavelet_HHL
FOS_Istd_HLH	Wavelet_HLH
FOS_Istd_HLL	Wavelet_HLL
FOS_Istd_LHH	Wavelet_LHH
FOS_Istd_LHL	Wavelet_LHL
FOS_Istd_LLH	Wavelet_LLH
FOS_Istd_LLL	Wavelet_LLL
FOS_Kurt	First order
FOS_Kurt_HHH	Wavelet_HHH
FOS_Kurt_HHL	Wavelet_HHL
FOS_Kurt_HLH	Wavelet_HLH
FOS_Kurt_HLL	Wavelet_HLL
FOS_Kurt_LHH	Wavelet_LHH
FOS_Kurt_LHL	Wavelet_LHL
FOS_Kurt_LLH	Wavelet_LLH
FOS_Kurt_LLL	Wavelet_LLL
FOS_Range	First order
FOS_Range_HHH	Wavelet_HHH
FOS_Range_HHL	Wavelet_HHL
FOS_Range_HLH	Wavelet_HLH
FOS_Range_HLL	Wavelet_HLL
FOS_Range_LHH	Wavelet_LHH
FOS_Range_LHL	Wavelet_LHL
FOS_Range_LLH	Wavelet_LLH
FOS_Range_LLL	Wavelet_LLL
FOS_RMS	First order
FOS_RMS_HHH	Wavelet_HHH
FOS_RMS_HHL	Wavelet_HHL
FOS_RMS_HLH	Wavelet_HLH
FOS_RMS_HLL	Wavelet_HLL
FOS_RMS_LHH	Wavelet_LHH
FOS_RMS_LHL	Wavelet_LHL
FOS_RMS_LLH	Wavelet_LLH
FOS_RMS_LLL	Wavelet_LLL
FOS_Skew	First order
FOS_Skew_HHH	Wavelet_HHH
FOS_Skew_HHL	Wavelet_HHL
FOS_Skew_HLH	Wavelet_HLH
FOS_Skew_HLL	Wavelet_HLL
FOS_Skew_LHH	Wavelet_LHH
FOS_Skew_LHL	Wavelet_LHL
FOS_Skew_LLH	Wavelet_LLH
FOS_Skew_LLL	Wavelet_LLL
GLCM_Angsmo_25HUgl	2nd order
GLCM_Angsmo_HHH_25HUgl	Wavelet_HHH
GLCM_Angsmo_HHL_25HUgl	Wavelet_HHL
GLCM_Angsmo_HLH_25HUgl	Wavelet_HLH
GLCM_Angsmo_HLL_25HUgl	Wavelet_HLL
GLCM_Angsmo_LHH_25HUgl	Wavelet_LHH
GLCM_Angsmo_LHL_25HUgl	Wavelet_LHL
GLCM_Angsmo_LLH_25HUgl	Wavelet_LLH
GLCM_Angsmo_LLL_25HUgl	Wavelet_LLL
GLCM_AutoCorrel_25HUgl	2nd order
GLCM_AutoCorrel_HHH_25HUgl	Wavelet_HHH
GLCM_AutoCorrel_HHL_25HUgl	Wavelet_HHL
GLCM_AutoCorrel_HLH_25HUgl	Wavelet_HLH
GLCM_AutoCorrel_HLL_25HUgl	Wavelet_HLL
GLCM_AutoCorrel_LHH_25HUgl	Wavelet_LHH
GLCM_AutoCorrel_LHL_25HUgl	Wavelet_LHL
GLCM_AutoCorrel_LLH_25HUgl	Wavelet_LLH
GLCM_AutoCorrel_LLL_25HUgl	Wavelet_LLL
GLCM_ClProm_25HUgl	2nd order
GLCM_ClProm_HHH_25HUgl	Wavelet_HHH
GLCM_ClProm_HHL_25HUgl	Wavelet_HHL
GLCM_ClProm_HLH_25HUgl	Wavelet_HLH
GLCM_ClProm_HLL_25HUgl	Wavelet_HLL
GLCM_ClProm_LHH_25HUgl	Wavelet_LHH
GLCM_ClProm_LHL_25HUgl	Wavelet_LHL
GLCM_ClProm_LLH_25HUgl	Wavelet_LLH
GLCM_ClProm_LLL_25HUgl	Wavelet_LLL
GLCM_ClShad_25HUgl	2nd order
GLCM_ClShad_HHH_25HUgl	Wavelet_HHH
GLCM_ClShad_HHL_25HUgl	Wavelet_HHL
GLCM_ClShad_HLH_25HUgl	Wavelet_HLH
GLCM_ClShad_HLL_25HUgl	Wavelet_HLL
GLCM_ClShad_LHH_25HUgl	Wavelet_LHH
GLCM_ClShad_LHL_25HUgl	Wavelet_LHL
GLCM_ClShad_LLH_25HUgl	Wavelet_LLH
GLCM_ClShad_LLL_25HUgl	Wavelet_LLL
GLCM_ClTend_25HUgl	2nd order
GLCM_ClTend_HHH_25HUgl	Wavelet_HHH
GLCM_ClTend_HHL_25HUgl	Wavelet_HHL
GLCM_ClTend_HLH_25HUgl	Wavelet_HLH
GLCM_ClTend_HLL_25HUgl	Wavelet_HLL
GLCM_ClTend_LHH_25HUgl	Wavelet_LHH
GLCM_ClTend_LHL_25HUgl	Wavelet_LHL
GLCM_ClTend_LLH_25HUgl	Wavelet_LLH
GLCM_ClTend_LLL_25HUgl	Wavelet_LLL
GLCM_Contra_25HUgl	2nd order
GLCM_Contra_HHH_25HUgl	Wavelet_HHH
GLCM_Contra_HHL_25HUgl	Wavelet_HHL
GLCM_Contra_HLH_25HUgl	Wavelet_HLH
GLCM_Contra_HLL_25HUgl	Wavelet_HLL
GLCM_Contra_LHH_25HUgl	Wavelet_LHH
GLCM_Contra_LHL_25HUgl	Wavelet_LHL
GLCM_Contra_LLH_25HUgl	Wavelet_LLH
GLCM_Contra_LLL_25HUgl	Wavelet_LLL
GLCM_Correl_25HUgl	2nd order
GLCM_Correl_HHH_25HUgl	Wavelet_HHH
GLCM_Correl_HHL_25HUgl	Wavelet_HHL
GLCM_Correl_HLH_25HUgl	Wavelet_HLH
GLCM_Correl_HLL_25HUgl	Wavelet_HLL
GLCM_Correl_LHH_25HUgl	Wavelet_LHH
GLCM_Correl_LHL_25HUgl	Wavelet_LHL
GLCM_Correl_LLH_25HUgl	Wavelet_LLH
GLCM_Correl_LLL_25HUgl	Wavelet_LLL
GLCM_difEnt_25HUgl	2nd order
GLCM_difEnt_HHH_25HUgl	Wavelet_HHH
GLCM_difEnt_HHL_25HUgl	Wavelet_HHL
GLCM_difEnt_HLH_25HUgl	Wavelet_HLH
GLCM_difEnt_HLL_25HUgl	Wavelet_HLL
GLCM_difEnt_LHH_25HUgl	Wavelet_LHH
GLCM_difEnt_LHL_25HUgl	Wavelet_LHL
GLCM_difEnt_LLH_25HUgl	Wavelet_LLH
GLCM_difEnt_LLL_25HUgl	Wavelet_LLL
GLCM_difVar_25HUgl	2nd order
GLCM_difVar_HHH_25HUgl	Wavelet_HHH
GLCM_difVar_HHL_25HUgl	Wavelet_HHL
GLCM_difVar_HLH_25HUgl	Wavelet_HLH
GLCM_difVar_HLL_25HUgl	Wavelet_HLL
GLCM_difVar_LHH_25HUgl	Wavelet_LHH
GLCM_difVar_LHL_25HUgl	Wavelet_LHL
GLCM_difVar_LLH_25HUgl	Wavelet_LLH
GLCM_difVar_LLL_25HUgl	Wavelet_LLL
GLCM_Dissim_25HUgl	2nd order
GLCM_Dissim_HHH_25HUgl	Wavelet_HHH
GLCM_Dissim_HHL_25HUgl	Wavelet_HHL
GLCM_Dissim_HLH_25HUgl	Wavelet_HLH
GLCM_Dissim_HLL_25HUgl	Wavelet_HLL
GLCM_Dissim_LHH_25HUgl	Wavelet_LHH
GLCM_Dissim_LHL_25HUgl	Wavelet_LHL
GLCM_Dissim_LLH_25HUgl	Wavelet_LLH
GLCM_Dissim_LLL_25HUgl	Wavelet_LLL
GLCM_Entrop_25HUgl	2nd order
GLCM_Entrop_HHH_25HUgl	Wavelet_HHH
GLCM_Entrop_HHL_25HUgl	Wavelet_HHL
GLCM_Entrop_HLH_25HUgl	Wavelet_HLH
GLCM_Entrop_HLL_25HUgl	Wavelet_HLL
GLCM_Entrop_LHH_25HUgl	Wavelet_LHH
GLCM_Entrop_LHL_25HUgl	Wavelet_LHL
GLCM_Entrop_LLH_25HUgl	Wavelet_LLH
GLCM_Entrop_LLL_25HUgl	Wavelet_LLL
GLCM_Homoge_25HUgl	2nd order
GLCM_Homoge_HHH_25HUgl	Wavelet_HHH
GLCM_Homoge_HHL_25HUgl	Wavelet_HHL
GLCM_Homoge_HLH_25HUgl	Wavelet_HLH
GLCM_Homoge_HLL_25HUgl	Wavelet_HLL
GLCM_Homoge_LHH_25HUgl	Wavelet_LHH
GLCM_Homoge_LHL_25HUgl	Wavelet_LHL
GLCM_Homoge_LLH_25HUgl	Wavelet_LLH
GLCM_Homoge_LLL_25HUgl	Wavelet_LLL
GLCM_Homoge1_25HUgl	2nd order
GLCM_Homoge1_HHH_25HUgl	Wavelet_HHH
GLCM_Homoge1_HHL_25HUgl	Wavelet_HHL
GLCM_Homoge1_HLH_25HUgl	Wavelet_HLH
GLCM_Homoge1_HLL_25HUgl	Wavelet_HLL
GLCM_Homoge1_LHH_25HUgl	Wavelet_LHH
GLCM_Homoge1_LHL_25HUgl	Wavelet_LHL
GLCM_Homoge1_LLH_25HUgl	Wavelet_LLH
GLCM_Homoge1_LLL_25HUgl	Wavelet_LLL
GLCM_IDMN_25HUgl	2nd order
GLCM_IDMN_HHH_25HUgl	Wavelet_HHH
GLCM_IDMN_HHL_25HUgl	Wavelet_HHL
GLCM_IDMN_HLH_25HUgl	Wavelet_HLH
GLCM_IDMN_HLL_25HUgl	Wavelet_HLL
GLCM_IDMN_LHH_25HUgl	Wavelet_LHH
GLCM_IDMN_LHL_25HUgl	Wavelet_LHL
GLCM_IDMN_LLH_25HUgl	Wavelet_LLH
GLCM_IDMN_LLL_25HUgl	Wavelet_LLL
GLCM_IDN_25HUgl	2nd order
GLCM_IDN_HHH_25HUgl	Wavelet_HHH
GLCM_IDN_HHL_25HUgl	Wavelet_HHL
GLCM_IDN_HLH_25HUgl	Wavelet_HLH
GLCM_IDN_HLL_25HUgl	Wavelet_HLL
GLCM_IDN_LHH_25HUgl	Wavelet_LHH
GLCM_IDN_LHL_25HUgl	Wavelet_LHL
GLCM_IDN_LLH_25HUgl	Wavelet_LLH
GLCM_IDN_LLL_25HUgl	Wavelet_LLL
GLCM_InfCo1_25HUgl	2nd order
GLCM_InfCo1_HHH_25HUgl	Wavelet_HHH
GLCM_InfCo1_HHL_25HUgl	Wavelet_HHL
GLCM_InfCo1_HLH_25HUgl	Wavelet_HLH
GLCM_InfCo1_HLL_25HUgl	Wavelet_HLL
GLCM_InfCo1_LHH_25HUgl	Wavelet_LHH
GLCM_InfCo1_LHL_25HUgl	Wavelet_LHL
GLCM_InfCo1_LLH_25HUgl	Wavelet_LLH
GLCM_InfCo1_LLL_25HUgl	Wavelet_LLL
GLCM_InfCo2_25HUgl	2nd order
GLCM_InfCo2_HHH_25HUgl	Wavelet_HHH
GLCM_InfCo2_HHL_25HUgl	Wavelet_HHL
GLCM_InfCo2_HLH_25HUgl	Wavelet_HLH
GLCM_InfCo2_HLL_25HUgl	Wavelet_HLL
GLCM_InfCo2_LHH_25HUgl	Wavelet_LHH
GLCM_InfCo2_LHL_25HUgl	Wavelet_LHL
GLCM_InfCo2_LLH_25HUgl	Wavelet_LLH
GLCM_InfCo2_LLL_25HUgl	Wavelet_LLL
GLCM_invVar_25HUgl	2nd order
GLCM_invVar_HHH_25HUgl	Wavelet_HHH
GLCM_invVar_HHL_25HUgl	Wavelet_HHL
GLCM_invVar_HLH_25HUgl	Wavelet_HLH
GLCM_invVar_HLL_25HUgl	Wavelet_HLL
GLCM_invVar_LHH_25HUgl	Wavelet_LHH
GLCM_invVar_LHL_25HUgl	Wavelet_LHL
GLCM_invVar_LLH_25HUgl	Wavelet_LLH
GLCM_invVar_LLL_25HUgl	Wavelet_LLL
GLCM_MxProb_25HUgl	2nd order
GLCM_MxProb_HHH_25HUgl	Wavelet_HHH
GLCM_MxProb_HHL_25HUgl	Wavelet_HHL
GLCM_MxProb_HLH_25HUgl	Wavelet_HLH
GLCM_MxProb_HLL_25HUgl	Wavelet_HLL
GLCM_MxProb_LHH_25HUgl	Wavelet_LHH
GLCM_MxProb_LHL_25HUgl	Wavelet_LHL
GLCM_MxProb_LLH_25HUgl	Wavelet_LLH
GLCM_MxProb_LLL_25HUgl	Wavelet_LLL
GLCM_sumAvg_25HUgl	2nd order
GLCM_sumAvg_HHH_25HUgl	Wavelet_HHH
GLCM_sumAvg_HHL_25HUgl	Wavelet_HHL
GLCM_sumAvg_HLH_25HUgl	Wavelet_HLH
GLCM_sumAvg_HLL_25HUgl	Wavelet_HLL
GLCM_sumAvg_LHH_25HUgl	Wavelet_LHH
GLCM_sumAvg_LHL_25HUgl	Wavelet_LHL
GLCM_sumAvg_LLH_25HUgl	Wavelet_LLH
GLCM_sumAvg_LLL_25HUgl	Wavelet_LLL
GLCM_sumEnt_25HUgl	2nd order
GLCM_sumEnt_HHH_25HUgl	Wavelet_HHH
GLCM_sumEnt_HHL_25HUgl	Wavelet_HHL
GLCM_sumEnt_HLH_25HUgl	Wavelet_HLH
GLCM_sumEnt_HLL_25HUgl	Wavelet_HLL
GLCM_sumEnt_LHH_25HUgl	Wavelet_LHH
GLCM_sumEnt_LHL_25HUgl	Wavelet_LHL
GLCM_sumEnt_LLH_25HUgl	Wavelet_LLH
GLCM_sumEnt_LLL_25HUgl	Wavelet_LLL
GLCM_sumVar_25HUgl	2nd order
GLCM_sumVar_HHH_25HUgl	Wavelet_HHH
GLCM_sumVar_HHL_25HUgl	Wavelet_HHL
GLCM_sumVar_HLH_25HUgl	Wavelet_HLH
GLCM_sumVar_HLL_25HUgl	Wavelet_HLL
GLCM_sumVar_LHH_25HUgl	Wavelet_LHH
GLCM_sumVar_LHL_25HUgl	Wavelet_LHL
GLCM_sumVar_LLH_25HUgl	Wavelet_LLH
GLCM_sumVar_LLL_25HUgl	Wavelet_LLL
GLCM_Varian_25HUgl	2nd order
GLCM_Varian_HHH_25HUgl	Wavelet_HHH
GLCM_Varian_HHL_25HUgl	Wavelet_HHL
GLCM_Varian_HLH_25HUgl	Wavelet_HLH
GLCM_Varian_HLL_25HUgl	Wavelet_HLL
GLCM_Varian_LHH_25HUgl	Wavelet_LHH
GLCM_Varian_LHL_25HUgl	Wavelet_LHL
GLCM_Varian_LLH_25HUgl	Wavelet_LLH
GLCM_Varian_LLL_25HUgl	Wavelet_LLL
GLRLM_GLN_25HUgl	2nd order
GLRLM_GLN_HHH_25HUgl	Wavelet_HHH
GLRLM_GLN_HHL_25HUgl	Wavelet_HHL
GLRLM_GLN_HLH_25HUgl	Wavelet_HLH
GLRLM_GLN_HLL_25HUgl	Wavelet_HLL
GLRLM_GLN_LHH_25HUgl	Wavelet_LHH
GLRLM_GLN_LHL_25HUgl	Wavelet_LHL
GLRLM_GLN_LLH_25HUgl	Wavelet_LLH
GLRLM_GLN_LLL_25HUgl	Wavelet_LLL
GLRLM_HGLRE_25HUgl	2nd order
GLRLM_HGLRE_HHH_25HUgl	Wavelet_HHH
GLRLM_HGLRE_HHL_25HUgl	Wavelet_HHL
GLRLM_HGLRE_HLH_25HUgl	Wavelet_HLH
GLRLM_HGLRE_HLL_25HUgl	Wavelet_HLL
GLRLM_HGLRE_LHH_25HUgl	Wavelet_LHH
GLRLM_HGLRE_LHL_25HUgl	Wavelet_LHL
GLRLM_HGLRE_LLH_25HUgl	Wavelet_LLH
GLRLM_HGLRE_LLL_25HUgl	Wavelet_LLL
GLRLM_LGLRE_25HUgl	2nd order
GLRLM_LGLRE_HHH_25HUgl	Wavelet_HHH
GLRLM_LGLRE_HHL_25HUgl	Wavelet_HHL
GLRLM_LGLRE_HLH_25HUgl	Wavelet_HLH
GLRLM_LGLRE_HLL_25HUgl	Wavelet_HLL
GLRLM_LGLRE_LHH_25HUgl	Wavelet_LHH
GLRLM_LGLRE_LHL_25HUgl	Wavelet_LHL
GLRLM_LGLRE_LLH_25HUgl	Wavelet_LLH
GLRLM_LGLRE_LLL_25HUgl	Wavelet_LLL
GLRLM_LRE_25HUgl	2nd order
GLRLM_LRE_HHH_25HUgl	Wavelet_HHH
GLRLM_LRE_HHL_25HUgl	Wavelet_HHL
GLRLM_LRE_HLH_25HUgl	Wavelet_HLH
GLRLM_LRE_HLL_25HUgl	Wavelet_HLL
GLRLM_LRE_LHH_25HUgl	Wavelet_LHH
GLRLM_LRE_LHL_25HUgl	Wavelet_LHL
GLRLM_LRE_LLH_25HUgl	Wavelet_LLH
GLRLM_LRE_LLL_25HUgl	Wavelet_LLL
GLRLM_LRHGLE_25HUgl	2nd order
GLRLM_LRHGLE_HHH_25HUgl	Wavelet_HHH
GLRLM_LRHGLE_HHL_25HUgl	Wavelet_HHL
GLRLM_LRHGLE_HLH_25HUgl	Wavelet_HLH
GLRLM_LRHGLE_HLL_25HUgl	Wavelet_HLL
GLRLM_LRHGLE_LHH_25HUgl	Wavelet_LHH
GLRLM_LRHGLE_LHL_25HUgl	Wavelet_LHL
GLRLM_LRHGLE_LLH_25HUgl	Wavelet_LLH
GLRLM_LRHGLE_LLL_25HUgl	Wavelet_LLL
GLRLM_LRLGLE_25HUgl	2nd order
GLRLM_LRLGLE_HHH_25HUgl	Wavelet_HHH
GLRLM_LRLGLE_HHL_25HUgl	Wavelet_HHL
GLRLM_LRLGLE_HLH_25HUgl	Wavelet_HLH
GLRLM_LRLGLE_HLL_25HUgl	Wavelet_HLL
GLRLM_LRLGLE_LHH_25HUgl	Wavelet_LHH
GLRLM_LRLGLE_LHL_25HUgl	Wavelet_LHL
GLRLM_LRLGLE_LLH_25HUgl	Wavelet_LLH
GLRLM_LRLGLE_LLL_25HUgl	Wavelet_LLL
GLRLM_RLN_25HUgl	2nd order
GLRLM_RLN_HHH_25HUgl	Wavelet_HHH
GLRLM_RLN_HHL_25HUgl	Wavelet_HHL
GLRLM_RLN_HLH_25HUgl	Wavelet_HLH
GLRLM_RLN_HLL_25HUgl	Wavelet_HLL
GLRLM_RLN_LHH_25HUgl	Wavelet_LHH
GLRLM_RLN_LHL_25HUgl	Wavelet_LHL
GLRLM_RLN_LLH_25HUgl	Wavelet_LLH
GLRLM_RLN_LLL_25HUgl	Wavelet_LLL
GLRLM_RP_25HUgl	2nd order
GLRLM_RP_HHH_25HUgl	Wavelet_HHH
GLRLM_RP_HHL_25HUgl	Wavelet_HHL
GLRLM_RP_HLH_25HUgl	Wavelet_HLH
GLRLM_RP_HLL_25HUgl	Wavelet_HLL
GLRLM_RP_LHH_25HUgl	Wavelet_LHH
GLRLM_RP_LHL_25HUgl	Wavelet_LHL
GLRLM_RP_LLH_25HUgl	Wavelet_LLH
GLRLM_RP_LLL_25HUgl	Wavelet_LLL
GLRLM_SRE_25HUgl	2nd order
GLRLM_SRE_HHH_25HUgl	Wavelet_HHH
GLRLM_SRE_HHL_25HUgl	Wavelet_HHL
GLRLM_SRE_HLH_25HUgl	Wavelet_HLH
GLRLM_SRE_HLL_25HUgl	Wavelet_HLL
GLRLM_SRE_LHH_25HUgl	Wavelet_LHH
GLRLM_SRE_LHL_25HUgl	Wavelet_LHL
GLRLM_SRE_LLH_25HUgl	Wavelet_LLH
GLRLM_SRE_LLL_25HUgl	Wavelet_LLL
GLRLM_SRHGLE_25HUgl	2nd order
GLRLM_SRHGLE_HHH_25HUgl	Wavelet_HHH
GLRLM_SRHGLE_HHL_25HUgl	Wavelet_HHL
GLRLM_SRHGLE_HLH_25HUgl	Wavelet_HLH
GLRLM_SRHGLE_HLL_25HUgl	Wavelet_HLL
GLRLM_SRHGLE_LHH_25HUgl	Wavelet_LHH
GLRLM_SRHGLE_LHL_25HUgl	Wavelet_LHL
GLRLM_SRHGLE_LLH_25HUgl	Wavelet_LLH
GLRLM_SRHGLE_LLL_25HUgl	Wavelet_LLL
GLRLM_SRLGLE_25HUgl	2nd order
GLRLM_SRLGLE_HHH_25HUgl	Wavelet_HHH
GLRLM_SRLGLE_HHL_25HUgl	Wavelet_HHL
GLRLM_SRLGLE_HLH_25HUgl	Wavelet_HLH
GLRLM_SRLGLE_HLL_25HUgl	Wavelet_HLL
GLRLM_SRLGLE_LHH_25HUgl	Wavelet_LHH
GLRLM_SRLGLE_LHL_25HUgl	Wavelet_LHL
GLRLM_SRLGLE_LLH_25HUgl	Wavelet_LLH
GLRLM_SRLGLE_LLL_25HUgl	Wavelet_LLL
GLSZM_GlNonUnif_25HUgl	2nd order
GLSZM_GlNonUnif_HHH_25HUgl	Wavelet_HHH
GLSZM_GlNonUnif_HHL_25HUgl	Wavelet_HHL
GLSZM_GlNonUnif_HLH_25HUgl	Wavelet_HLH
GLSZM_GlNonUnif_HLL_25HUgl	Wavelet_HLL
GLSZM_GlNonUnif_LHH_25HUgl	Wavelet_LHH
GLSZM_GlNonUnif_LHL_25HUgl	Wavelet_LHL
GLSZM_GlNonUnif_LLH_25HUgl	Wavelet_LLH
GLSZM_GlNonUnif_LLL_25HUgl	Wavelet_LLL
GLSZM_GlVarianc_25HUgl	2nd order
GLSZM_GlVarianc_HHH_25HUgl	Wavelet_HHH
GLSZM_GlVarianc_HHL_25HUgl	Wavelet_HHL
GLSZM_GlVarianc_HLH_25HUgl	Wavelet_HLH
GLSZM_GlVarianc_HLL_25HUgl	Wavelet_HLL
GLSZM_GlVarianc_LHH_25HUgl	Wavelet_LHH
GLSZM_GlVarianc_LHL_25HUgl	Wavelet_LHL
GLSZM_GlVarianc_LLH_25HUgl	Wavelet_LLH
GLSZM_GlVarianc_LLL_25HUgl	Wavelet_LLL
GLSZM_LargeZone_25HUgl	2nd order
GLSZM_LargeZone_HHH_25HUgl	Wavelet_HHH
GLSZM_LargeZone_HHL_25HUgl	Wavelet_HHL
GLSZM_LargeZone_HLH_25HUgl	Wavelet_HLH
GLSZM_LargeZone_HLL_25HUgl	Wavelet_HLL
GLSZM_LargeZone_LHH_25HUgl	Wavelet_LHH
GLSZM_LargeZone_LHL_25HUgl	Wavelet_LHL
GLSZM_LargeZone_LLH_25HUgl	Wavelet_LLH
GLSZM_LargeZone_LLL_25HUgl	Wavelet_LLL
GLSZM_LzoneHiGl_25HUgl	2nd order
GLSZM_LzoneHiGl_HHH_25HUgl	Wavelet_HHH
GLSZM_LzoneHiGl_HHL_25HUgl	Wavelet_HHL
GLSZM_LzoneHiGl_HLH_25HUgl	Wavelet_HLH
GLSZM_LzoneHiGl_HLL_25HUgl	Wavelet_HLL
GLSZM_LzoneHiGl_LHH_25HUgl	Wavelet_LHH
GLSZM_LzoneHiGl_LHL_25HUgl	Wavelet_LHL
GLSZM_LzoneHiGl_LLH_25HUgl	Wavelet_LLH
GLSZM_LzoneHiGl_LLL_25HUgl	Wavelet_LLL
GLSZM_LzoneLogl_25HUgl	2nd order
GLSZM_LzoneLogl_HHH_25HUgl	Wavelet_HHH
GLSZM_LzoneLogl_HHL_25HUgl	Wavelet_HHL
GLSZM_LzoneLogl_HLH_25HUgl	Wavelet_HLH
GLSZM_LzoneLogl_HLL_25HUgl	Wavelet_HLL
GLSZM_LzoneLogl_LHH_25HUgl	Wavelet_LHH
GLSZM_LzoneLogl_LHL_25HUgl	Wavelet_LHL
GLSZM_LzoneLogl_LLH_25HUgl	Wavelet_LLH
GLSZM_LzoneLogl_LLL_25HUgl	Wavelet_LLL
GLSZM_SmallZone_25HUgl	2nd order
GLSZM_SmallZone_HHH_25HUgl	Wavelet_HHH
GLSZM_SmallZone_HHL_25HUgl	Wavelet_HHL
GLSZM_SmallZone_HLH_25HUgl	Wavelet_HLH
GLSZM_SmallZone_HLL_25HUgl	Wavelet_HLL
GLSZM_SmallZone_LHH_25HUgl	Wavelet_LHH
GLSZM_SmallZone_LHL_25HUgl	Wavelet_LHL
GLSZM_SmallZone_LLH_25HUgl	Wavelet_LLH
GLSZM_SmallZone_LLL_25HUgl	Wavelet_LLL
GLSZM_SzNonUnif_25HUgl	2nd order
GLSZM_SzNonUnif_HHH_25HUgl	Wavelet_HHH
GLSZM_SzNonUnif_HHL_25HUgl	Wavelet_HHL
GLSZM_SzNonUnif_HLH_25HUgl	Wavelet_HLH
GLSZM_SzNonUnif_HLL_25HUgl	Wavelet_HLL
GLSZM_SzNonUnif_LHH_25HUgl	Wavelet_LHH
GLSZM_SzNonUnif_LHL_25HUgl	Wavelet_LHL
GLSZM_SzNonUnif_LLH_25HUgl	Wavelet_LLH
GLSZM_SzNonUnif_LLL_25HUgl	Wavelet_LLL
GLSZM_SzoneHiGl_25HUgl	2nd order
GLSZM_SzoneHiGl_HHH_25HUgl	Wavelet_HHH
GLSZM_SzoneHiGl_HHL_25HUgl	Wavelet_HHL
GLSZM_SzoneHiGl_HLH_25HUgl	Wavelet_HLH
GLSZM_SzoneHiGl_HLL_25HUgl	Wavelet_HLL
GLSZM_SzoneHiGl_LHH_25HUgl	Wavelet_LHH
GLSZM_SzoneHiGl_LHL_25HUgl	Wavelet_LHL
GLSZM_SzoneHiGl_LLH_25HUgl	Wavelet_LLH
GLSZM_SzoneHiGl_LLL_25HUgl	Wavelet_LLL
GLSZM_SzoneLoGl_25HUgl	2nd order
GLSZM_SzoneLoGl_HHH_25HUgl	Wavelet_HHH
GLSZM_SzoneLoGl_HHL_25HUgl	Wavelet_HHL
GLSZM_SzoneLoGl_HLH_25HUgl	Wavelet_HLH
GLSZM_SzoneLoGl_HLL_25HUgl	Wavelet_HLL
GLSZM_SzoneLoGl_LHH_25HUgl	Wavelet_LHH
GLSZM_SzoneLoGl_LHL_25HUgl	Wavelet_LHL
GLSZM_SzoneLoGl_LLH_25HUgl	Wavelet_LLH
GLSZM_SzoneLoGl_LLL_25HUgl	Wavelet_LLL
GLSZM_SzVarianc_25HUgl	2nd order
GLSZM_SzVarianc_HHH_25HUgl	Wavelet_HHH
GLSZM_SzVarianc_HHL_25HUgl	Wavelet_HHL
GLSZM_SzVarianc_HLH_25HUgl	Wavelet_HLH
GLSZM_SzVarianc_HLL_25HUgl	Wavelet_HLL
GLSZM_SzVarianc_LHH_25HUgl	Wavelet_LHH
GLSZM_SzVarianc_LHL_25HUgl	Wavelet_LHL
GLSZM_SzVarianc_LLH_25HUgl	Wavelet_LLH
GLSZM_SzVarianc_LLL_25HUgl	Wavelet_LLL
GLSZM_ZoneHiGl_25HUgl	2nd order
GLSZM_ZoneHiGl_HHH_25HUgl	Wavelet_HHH
GLSZM_ZoneHiGl_HHL_25HUgl	Wavelet_HHL
GLSZM_ZoneHiGl_HLH_25HUgl	Wavelet_HLH
GLSZM_ZoneHiGl_HLL_25HUgl	Wavelet_HLL
GLSZM_ZoneHiGl_LHH_25HUgl	Wavelet_LHH
GLSZM_ZoneHiGl_LHL_25HUgl	Wavelet_LHL
GLSZM_ZoneHiGl_LLH_25HUgl	Wavelet_LLH
GLSZM_ZoneHiGl_LLL_25HUgl	Wavelet_LLL
GLSZM_ZoneLoGl_25HUgl	2nd order
GLSZM_ZoneLoGl_HHH_25HUgl	Wavelet_HHH
GLSZM_ZoneLoGl_HHL_25HUgl	Wavelet_HHL
GLSZM_ZoneLoGl_HLH_25HUgl	Wavelet_HLH
GLSZM_ZoneLoGl_HLL_25HUgl	Wavelet_HLL
GLSZM_ZoneLoGl_LHH_25HUgl	Wavelet_LHH
GLSZM_ZoneLoGl_LHL_25HUgl	Wavelet_LHL
GLSZM_ZoneLoGl_LLH_25HUgl	Wavelet_LLH
GLSZM_ZoneLoGl_LLL_25HUgl	Wavelet_LLL
GLSZM_ZonePcent_25HUgl	2nd order
GLSZM_ZonePcent_HHH_25HUgl	Wavelet_HHH
GLSZM_ZonePcent_HHL_25HUgl	Wavelet_HHL
GLSZM_ZonePcent_HLH_25HUgl	Wavelet_HLH
GLSZM_ZonePcent_HLL_25HUgl	Wavelet_HLL
GLSZM_ZonePcent_LHH_25HUgl	Wavelet_LHH
GLSZM_ZonePcent_LHL_25HUgl	Wavelet_LHL
GLSZM_ZonePcent_LLH_25HUgl	Wavelet_LLH
GLSZM_ZonePcent_LLL_25HUgl	Wavelet_LLL
N.voxels	Shape and size
NGTDM_Coarse_25HUgl	2nd order
NGTDM_Coarse_HHH_25HUgl	Wavelet_HHH
NGTDM_Coarse_HHL_25HUgl	Wavelet_HHL
NGTDM_Coarse_HLH_25HUgl	Wavelet_HLH
NGTDM_Coarse_HLL_25HUgl	Wavelet_HLL
NGTDM_Coarse_LHH_25HUgl	Wavelet_LHH
NGTDM_Coarse_LHL_25HUgl	Wavelet_LHL
NGTDM_Coarse_LLH_25HUgl	Wavelet_LLH
NGTDM_Coarse_LLL_25HUgl	Wavelet_LLL
NGTDM_Complex_25HUgl	2nd order
NGTDM_Complex_HHH_25HUgl	Wavelet_HHH
NGTDM_Complex_HHL_25HUgl	Wavelet_HHL
NGTDM_Complex_HLH_25HUgl	Wavelet_HLH
NGTDM_Complex_HLL_25HUgl	Wavelet_HLL
NGTDM_Complex_LHH_25HUgl	Wavelet_LHH
NGTDM_Complex_LHL_25HUgl	Wavelet_LHL
NGTDM_Complex_LLH_25HUgl	Wavelet_LLH
NGTDM_Complex_LLL_25HUgl	Wavelet_LLL
NGTDM_Contra_25HUgl	2nd order
NGTDM_Contra_HHH_25HUgl	Wavelet_HHH
NGTDM_Contra_HHL_25HUgl	Wavelet_HHL
NGTDM_Contra_HLH_25HUgl	Wavelet_HLH
NGTDM_Contra_HLL_25HUgl	Wavelet_HLL
NGTDM_Contra_LHH_25HUgl	Wavelet_LHH
NGTDM_Contra_LHL_25HUgl	Wavelet_LHL
NGTDM_Contra_LLH_25HUgl	Wavelet_LLH
NGTDM_Contra_LLL_25HUgl	Wavelet_LLL
NGTDM_Streng_25HUgl	2nd order
NGTDM_Streng_HHH_25HUgl	Wavelet_HHH
NGTDM_Streng_HHL_25HUgl	Wavelet_HHL
NGTDM_Streng_HLH_25HUgl	Wavelet_HLH
NGTDM_Streng_HLL_25HUgl	Wavelet_HLL
NGTDM_Streng_LHH_25HUgl	Wavelet_LHH
NGTDM_Streng_LHL_25HUgl	Wavelet_LHL
NGTDM_Streng_LLH_25HUgl	Wavelet_LLH
NGTDM_Streng_LLL_25HUgl	Wavelet_LLL
SNS_area	Shape and size
SNS_com_1	Shape and size
SNS_com_2	Shape and size
SNS_max3d	Shape and size
SNS_s2v	Shape and size
SNS_sph	Shape and size
SNS_sph_dis	Shape and size
SNS_vol	Shape and size
