# Supplementary material for: A mathematical-descriptor of tumor-mesoscopic-structure from computed-tomography images annotates prognostic- and molecular-phenotypes of epithelial ovarian cancer
Source: Nat Commun. 2019 Feb 15;10:764. doi: 10.1038/s41467-019-08718-9 (PMC6377605; doi:10.1038/s41467-019-08718-9)
Supplement: Supplementary file 3 — Supplementary Data 2 [file 41467_2019_8718_MOESM3_ESM.xlsx]

## Sheet: S.Data 2.Cox_individualfeature
Supplementary Data 2. Results of Cox regression for each individual radiomic feature within the HH discovery dataset.
	coef	exp.coef.	se.coef.	z	p-value	FDR
FD_max_25HUgl	-0.306922	0.735708	0.062411	-4.91776	8.75e-07	0.000313389
GLCM_invVar_25HUgl	-0.337851	0.713302	0.0689372	-4.90085	9.54e-07	0.000313389
GLRLM_SRLGLE_LLL_25HUgl	0.295234	1.34344	0.0661944	4.46012	8.19e-06	0.00134685
GLRLM_SRLGLE_25HUgl	0.28189	1.32563	0.0638723	4.41334	1.02e-05	0.00134685
GLRLM_LGLRE_25HUgl	0.274434	1.31579	0.0624338	4.39561	1.1e-05	0.00134685
GLSZM_ZoneLoGl_LLL_25HUgl	0.271075	1.31137	0.0620093	4.37153	1.23e-05	0.00134685
GLRLM_LGLRE_LLL_25HUgl	0.266654	1.30559	0.0619577	4.30381	1.68e-05	0.00147004
GLSZM_ZoneLoGl_25HUgl	0.266956	1.30598	0.0622279	4.28997	1.79e-05	0.00147004
FD_max_HLL_25HUgl	-0.301956	0.739371	0.0731103	-4.13014	3.63e-05	0.0026499
GLRLM_LGLRE_HLL_25HUgl	0.298156	1.34737	0.0727087	4.1007	4.12e-05	0.00270684
GLRLM_LRLGLE_HLL_25HUgl	0.274523	1.3159	0.0675972	4.06115	4.88e-05	0.00291469
GLRLM_SRLGLE_HLL_25HUgl	0.307915	1.36059	0.0768337	4.00755	6.14e-05	0.00329511
GLCM_Angsmo_25HUgl	0.281161	1.32467	0.0704088	3.99327	6.52e-05	0.00329511
FD_max_LLH_25HUgl	-0.276646	0.758323	0.0712054	-3.88518	0.000102254	0.00479863
NGTDM_Contra_LHL_25HUgl	0.275026	1.31657	0.0712363	3.86076	0.000113034	0.00495089
GLRLM_LRLGLE_25HUgl	0.213697	1.23825	0.0561238	3.8076	0.000140322	0.00576197
GLRLM_LRE_25HUgl	0.215603	1.24061	0.0576775	3.73807	0.000185438	0.00716663
FD_max_LLL_25HUgl	-0.250481	0.778426	0.0679834	-3.68445	0.000229199	0.00836576
NGTDM_Contra_HLH_25HUgl	0.301033	1.35125	0.0833057	3.61359	0.000301986	0.00961092
GLCM_Angsmo_LLL_25HUgl	0.224063	1.25115	0.0620646	3.61016	0.000306006	0.00961092
GLRLM_LRLGLE_LLL_25HUgl	0.209755	1.23338	0.0583092	3.59728	0.00032156	0.00961092
GLCM_MxProb_25HUgl	0.330707	1.39195	0.0919381	3.59707	0.000321827	0.00961092
GLSZM_ZoneLoGl_HLL_25HUgl	0.362702	1.43721	0.102176	3.54979	0.000385544	0.0110131
GLRLM_LRE_LLL_25HUgl	0.204864	1.22736	0.0581598	3.52243	0.000427604	0.0113345
NGTDM_Contra_HLL_25HUgl	0.326613	1.38627	0.0927839	3.52015	0.000431299	0.0113345
GLCM_IDMN_HLL_25HUgl	-0.313206	0.731099	0.0913738	-3.42775	0.000608613	0.0153792
FOS_Entr_HLL_25HUgl	0.298536	1.34788	0.0877291	3.40292	0.000666687	0.0162227
GLCM_MxProb_LLL_25HUgl	0.238654	1.26954	0.0719343	3.31766	0.000907753	0.0212998
GLCM_sumEnt_LLL_25HUgl	-0.333376	0.716501	0.100859	-3.30536	0.000948542	0.0214894
GLCM_IDMN_LHL_25HUgl	-0.300907	0.740147	0.0940146	-3.20064	0.00137123	0.0296444
GLCM_IDMN_HLH_25HUgl	-0.294564	0.744856	0.0922581	-3.19282	0.00140891	0.0296444
GLRLM_LRLGLE_LLH_25HUgl	0.192857	1.21271	0.0605378	3.18574	0.00144387	0.0296444
FOS_Imedian_LHH	0.288777	1.33479	0.0929611	3.10643	0.00189362	0.0371447
FD_sd_LLL_25HUgl	-0.349477	0.705057	0.112662	-3.10199	0.00192225	0.0371447
FD_max_LHL_25HUgl	-0.263925	0.768031	0.0853845	-3.09102	0.00199472	0.0374437
GLRLM_LGLRE_HLH_25HUgl	0.281017	1.32448	0.0923086	3.04432	0.00233208	0.0413781
GLCM_sumEnt_25HUgl	-0.352863	0.702674	0.1161	-3.0393	0.00237126	0.0413781
FD_max_HLH_25HUgl	-0.296027	0.743767	0.0974906	-3.03647	0.00239366	0.0413781
NGTDM_Streng_LHL_25HUgl	0.263691	1.30173	0.0870645	3.02868	0.00245624	0.0413781
GLRLM_SRLGLE_HLH_25HUgl	0.27866	1.32136	0.0925976	3.00936	0.00261797	0.0430002
GLRLM_LGLRE_LLH_25HUgl	0.197946	1.2189	0.0660484	2.99698	0.00272665	0.0436928
FOS_Entr_HLH_25HUgl	0.273282	1.31427	0.0926816	2.94861	0.00319204	0.0499327
