# Supplementary material for: A mathematical-descriptor of tumor-mesoscopic-structure from computed-tomography images annotates prognostic- and molecular-phenotypes of epithelial ovarian cancer
Source: Nat Commun. 2019 Feb 15;10:764. doi: 10.1038/s41467-019-08718-9 (PMC6377605; doi:10.1038/s41467-019-08718-9)
Supplement: Supplementary file 4 — Supplementary Data 3 [file 41467_2019_8718_MOESM4_ESM.xlsx]

## Sheet: S.Data 3.GSEA_LASSO_positive
Supplementary Data 3. Results of Gene Set Enrichment Analysis (GSEA) for RPV-positively correlated pathways.
NAME	SIZE	ES	NES	NOM p-val	FDR q-val
KEGG_ECM_RECEPTOR_INTERACTION	83	0.437608	4.66121	0	0
KEGG_FOCAL_ADHESION	198	0.276554	4.58541	0	0
KEGG_MAPK_SIGNALING_PATHWAY	265	0.180732	3.42341	0	0
KEGG_CALCIUM_SIGNALING_PATHWAY	176	0.204708	3.22019	0	0
KEGG_AXON_GUIDANCE	129	0.239198	3.10189	0	0
KEGG_LEUKOCYTE_TRANSENDOTHELIAL_MIGRATION	114	0.239872	3.09805	0	0
KEGG_REGULATION_OF_ACTIN_CYTOSKELETON	210	0.182944	3.08476	0	0
KEGG_DILATED_CARDIOMYOPATHY	90	0.271866	3.06741	0	0
KEGG_NEUROTROPHIN_SIGNALING_PATHWAY	126	0.232928	3.02958	0	0
KEGG_ENDOCYTOSIS	180	0.191114	3.01395	0	0
KEGG_TIGHT_JUNCTION	132	0.218485	2.93108	0	0
KEGG_PATHWAYS_IN_CANCER	324	0.140449	2.90959	0	0
KEGG_LYSOSOME	121	0.227217	2.83672	0	0.000167618
KEGG_WNT_SIGNALING_PATHWAY	150	0.194304	2.83186	0	0.000155645
KEGG_PHOSPHATIDYLINOSITOL_SIGNALING_SYSTEM	76	0.262258	2.73343	0	0.0003054
KEGG_CELL_ADHESION_MOLECULES_CAMS	130	0.202693	2.7231	0	0.000286312
KEGG_ERBB_SIGNALING_PATHWAY	87	0.241437	2.67789	0	0.000334486
KEGG_GLIOMA	65	0.278529	2.63123	0	0.000448957
KEGG_MTOR_SIGNALING_PATHWAY	52	0.297639	2.61077	0	0.000425328
KEGG_ALDOSTERONE_REGULATED_SODIUM_REABSORPTION	42	0.336949	2.60796	0	0.000404062
KEGG_GAP_JUNCTION	87	0.238086	2.58105	0	0.000500512
KEGG_SPHINGOLIPID_METABOLISM	39	0.344398	2.56161	0	0.000595768
KEGG_ADHERENS_JUNCTION	73	0.254438	2.53261	0	0.000718613
KEGG_MELANOGENESIS	101	0.205565	2.35855	0.00194553	0.00198037
KEGG_MELANOMA	71	0.243316	2.35165	0	0.00190115
KEGG_GLYCOSAMINOGLYCAN_BIOSYNTHESIS_CHONDROITIN_SULFATE	22	0.415826	2.33027	0	0.00182803
KEGG_CHRONIC_MYELOID_LEUKEMIA	73	0.236616	2.32826	0	0.00176033
KEGG_INSULIN_SIGNALING_PATHWAY	137	0.168931	2.30838	0.0019802	0.00207071
KEGG_ARRHYTHMOGENIC_RIGHT_VENTRICULAR_CARDIOMYOPATHY_ARVC	74	0.234268	2.30623	0	0.00204572
KEGG_PROSTATE_CANCER	89	0.209751	2.28933	0.00199203	0.00213283
KEGG_VASCULAR_SMOOTH_MUSCLE_CONTRACTION	114	0.17835	2.26614	0	0.00251635
KEGG_NEUROACTIVE_LIGAND_RECEPTOR_INTERACTION	268	0.117368	2.26181	0	0.00266737
KEGG_PANCREATIC_CANCER	70	0.231132	2.2604	0.004158	0.00265534
KEGG_EPITHELIAL_CELL_SIGNALING_IN_HELICOBACTER_PYLORI_INFECTION	68	0.225349	2.21511	0	0.00381073
KEGG_T_CELL_RECEPTOR_SIGNALING_PATHWAY	108	0.179719	2.20832	0.00193424	0.00394005
KEGG_VIBRIO_CHOLERAE_INFECTION	54	0.250014	2.15658	0.00189036	0.00558359
KEGG_GLYCOSPHINGOLIPID_BIOSYNTHESIS_GANGLIO_SERIES	15	0.459555	2.1247	0	0.00671213
KEGG_NOTCH_SIGNALING_PATHWAY	47	0.2588	2.12276	0.00414938	0.006568
KEGG_COMPLEMENT_AND_COAGULATION_CASCADES	68	0.218206	2.11636	0.00198807	0.00675488
KEGG_FC_GAMMA_R_MEDIATED_PHAGOCYTOSIS	95	0.184991	2.11474	0	0.00661307
KEGG_HYPERTROPHIC_CARDIOMYOPATHY_HCM	83	0.199713	2.11179	0.00199203	0.00659422
KEGG_GLYCOSAMINOGLYCAN_BIOSYNTHESIS_HEPARAN_SULFATE	26	0.337726	2.08643	0.00191939	0.0077022
KEGG_HEDGEHOG_SIGNALING_PATHWAY	56	0.23623	2.08089	0.00207039	0.00776638
KEGG_INOSITOL_PHOSPHATE_METABOLISM	54	0.235484	2.08083	0.0038835	0.00758987
KEGG_BASAL_CELL_CARCINOMA	55	0.235152	2.04883	0.00598802	0.00887601
KEGG_ADIPOCYTOKINE_SIGNALING_PATHWAY	67	0.205249	1.95845	0.00202429	0.0144768
KEGG_SMALL_CELL_LUNG_CANCER	84	0.180444	1.93056	0.0139165	0.016862
KEGG_LONG_TERM_POTENTIATION	70	0.197244	1.93049	0.0101833	0.0165107
KEGG_B_CELL_RECEPTOR_SIGNALING_PATHWAY	75	0.185101	1.91621	0.0137795	0.0177155
KEGG_RENAL_CELL_CARCINOMA	70	0.194036	1.90701	0.00204499	0.0184892
KEGG_VIRAL_MYOCARDITIS	68	0.194383	1.89509	0	0.0193759
KEGG_TYPE_II_DIABETES_MELLITUS	47	0.231911	1.88676	0.00986193	0.020002
KEGG_ACUTE_MYELOID_LEUKEMIA	57	0.210317	1.86622	0.00996016	0.0220055
KEGG_OTHER_GLYCAN_DEGRADATION	16	0.380132	1.7954	0.0221774	0.0320427
KEGG_NATURAL_KILLER_CELL_MEDIATED_CYTOTOXICITY	128	0.133794	1.75616	0.0208768	0.0388317
KEGG_VEGF_SIGNALING_PATHWAY	75	0.171565	1.74899	0.0290828	0.0391645
KEGG_CHEMOKINE_SIGNALING_PATHWAY	188	0.106064	1.72511	0.0163599	0.0434835
KEGG_RENIN_ANGIOTENSIN_SYSTEM	17	0.33542	1.70052	0.0238095	0.0491572
KEGG_O_GLYCAN_BIOSYNTHESIS	30	0.252315	1.66271	0.0300429	0.0582653
KEGG_GLYCOSPHINGOLIPID_BIOSYNTHESIS_LACTO_AND_NEOLACTO_SERIES	26	0.270334	1.64272	0.0378486	0.0632613
KEGG_NON_SMALL_CELL_LUNG_CANCER	54	0.19367	1.62882	0.047259	0.0666051
KEGG_GLYCOSAMINOGLYCAN_DEGRADATION	21	0.290485	1.62099	0.0430328	0.0682094
KEGG_TASTE_TRANSDUCTION	50	0.192641	1.59075	0.0549898	0.077591
KEGG_LEISHMANIA_INFECTION	70	0.162162	1.55889	0.0577689	0.0886526
KEGG_AUTOIMMUNE_THYROID_DISEASE	46	0.189024	1.53887	0.0398406	0.0956445
KEGG_BLADDER_CANCER	42	0.199385	1.53395	0.0555556	0.0962796
KEGG_GNRH_SIGNALING_PATHWAY	100	0.130756	1.51745	0.0522244	0.102032
KEGG_TGF_BETA_SIGNALING_PATHWAY	85	0.141281	1.50544	0.0642023	0.106537
KEGG_OLFACTORY_TRANSDUCTION	303	0.073505	1.49578	0.0561331	0.109111
KEGG_ENDOMETRIAL_CANCER	52	0.172867	1.46138	0.0828402	0.125178
KEGG_TOLL_LIKE_RECEPTOR_SIGNALING_PATHWAY	98	0.126838	1.45469	0.0873016	0.126872
KEGG_FC_EPSILON_RI_SIGNALING_PATHWAY	78	0.129889	1.34627	0.126984	0.194585
KEGG_LONG_TERM_DEPRESSION	68	0.13804	1.33483	0.130252	0.200355
KEGG_GRAFT_VERSUS_HOST_DISEASE	37	0.184887	1.32904	0.135628	0.201817
KEGG_STEROID_BIOSYNTHESIS	16	0.271007	1.31418	0.147917	0.210849
KEGG_COLORECTAL_CANCER	62	0.141258	1.30804	0.160714	0.213382
KEGG_PPAR_SIGNALING_PATHWAY	69	0.127587	1.28223	0.157895	0.232346
KEGG_N_GLYCAN_BIOSYNTHESIS	46	0.161786	1.27928	0.155206	0.232061
KEGG_GLYCOSAMINOGLYCAN_BIOSYNTHESIS_KERATAN_SULFATE	15	0.264762	1.24442	0.184701	0.262074
KEGG_DORSO_VENTRAL_AXIS_FORMATION	24	0.2118	1.24427	0.200787	0.258882
KEGG_SNARE_INTERACTIONS_IN_VESICULAR_TRANSPORT	37	0.171323	1.23718	0.207739	0.262322
KEGG_AMYOTROPHIC_LATERAL_SCLEROSIS_ALS	53	0.138768	1.22061	0.215321	0.275494
KEGG_ASTHMA	28	0.189464	1.2069	0.215356	0.286405
KEGG_PHENYLALANINE_METABOLISM	18	0.235627	1.17986	0.255624	0.310877
KEGG_GLYCEROLIPID_METABOLISM	49	0.14324	1.17797	0.260417	0.308936
KEGG_PATHOGENIC_ESCHERICHIA_COLI_INFECTION	53	0.137734	1.16819	0.258197	0.315489
KEGG_CARDIAC_MUSCLE_CONTRACTION	73	0.114562	1.16456	0.272727	0.315653
KEGG_APOPTOSIS	86	0.101959	1.13647	0.271605	0.342326
KEGG_ABC_TRANSPORTERS	44	0.142565	1.11001	0.312749	0.369157
KEGG_VASOPRESSIN_REGULATED_WATER_REABSORPTION	44	0.139887	1.09539	0.333333	0.383026
KEGG_ANTIGEN_PROCESSING_AND_PRESENTATION	77	0.106213	1.09513	0.335378	0.3791
KEGG_INTESTINAL_IMMUNE_NETWORK_FOR_IGA_PRODUCTION	46	0.135283	1.07136	0.366197	0.404262
KEGG_THYROID_CANCER	29	0.156601	0.985239	0.447639	0.515646
KEGG_JAK_STAT_SIGNALING_PATHWAY	146	0.0696651	0.979808	0.490835	0.517791
KEGG_PRION_DISEASES	35	0.135172	0.974672	0.441905	0.519474
KEGG_RIBOFLAVIN_METABOLISM	16	0.196443	0.963182	0.488706	0.529909
KEGG_GLYCEROPHOSPHOLIPID_METABOLISM	76	0.0908555	0.93547	0.507547	0.564925
KEGG_PROGESTERONE_MEDIATED_OOCYTE_MATURATION	85	0.0858507	0.931286	0.517312	0.565256
KEGG_ARACHIDONIC_ACID_METABOLISM	57	0.102778	0.919852	0.535433	0.576057
KEGG_PRIMARY_BILE_ACID_BIOSYNTHESIS	16	0.190369	0.916757	0.554878	0.574758
KEGG_TYROSINE_METABOLISM	42	0.114603	0.872331	0.619048	0.634806
KEGG_CYTOKINE_CYTOKINE_RECEPTOR_INTERACTION	256	0.0453384	0.831666	0.648703	0.689481
KEGG_ARGININE_AND_PROLINE_METABOLISM	54	0.0891311	0.782423	0.73904	0.753908
KEGG_FRUCTOSE_AND_MANNOSE_METABOLISM	34	0.110519	0.770525	0.767677	0.762834
KEGG_PROXIMAL_TUBULE_BICARBONATE_RECLAMATION	23	0.135503	0.769028	0.745631	0.757881
