# Supplementary material for: A mathematical-descriptor of tumor-mesoscopic-structure from computed-tomography images annotates prognostic- and molecular-phenotypes of epithelial ovarian cancer
Source: Nat Commun. 2019 Feb 15;10:764. doi: 10.1038/s41467-019-08718-9 (PMC6377605; doi:10.1038/s41467-019-08718-9)
Supplement: Supplementary file 5 — Supplementary Data 4 [file 41467_2019_8718_MOESM5_ESM.xlsx]

## Sheet: S.Data 4.GSEA_LASSO_negative
Supplementary Data 4. GSEA result for RPV-negatively correlated pathways.
NAME	SIZE	ES	NES	NOM p-val	FDR q-val
KEGG_SPLICEOSOME	124	-0.36174	-4.67861	0	0
KEGG_PROTEASOME	44	-0.532599	-4.22919	0	0
KEGG_PARKINSONS_DISEASE	111	-0.297788	-3.73446	0	0
KEGG_DNA_REPLICATION	36	-0.457541	-3.22948	0	0
KEGG_RIBOSOME	86	-0.293874	-3.15559	0	0
KEGG_CELL_CYCLE	124	-0.246636	-3.14252	0	0
KEGG_PYRIMIDINE_METABOLISM	98	-0.268643	-3.06681	0	0
KEGG_HUNTINGTONS_DISEASE	171	-0.204641	-3.04625	0	0
KEGG_RNA_DEGRADATION	57	-0.339586	-3.01421	0	0
KEGG_OXIDATIVE_PHOSPHORYLATION	116	-0.228017	-2.89835	0	0
KEGG_PENTOSE_AND_GLUCURONATE_INTERCONVERSIONS	28	-0.379335	-2.45527	0	0.00178124
KEGG_MISMATCH_REPAIR	23	-0.428826	-2.43402	0	0.0018357
KEGG_AMINOACYL_TRNA_BIOSYNTHESIS	41	-0.320541	-2.39852	0	0.00235109
KEGG_PORPHYRIN_AND_CHLOROPHYLL_METABOLISM	41	-0.306245	-2.34666	0	0.00333665
KEGG_GLYCINE_SERINE_AND_THREONINE_METABOLISM	31	-0.339873	-2.23368	0	0.0062823
KEGG_BASE_EXCISION_REPAIR	33	-0.31172	-2.11773	0	0.0120004
KEGG_NUCLEOTIDE_EXCISION_REPAIR	44	-0.272972	-2.11429	0.00412371	0.0117687
KEGG_VALINE_LEUCINE_AND_ISOLEUCINE_DEGRADATION	44	-0.260781	-2.09514	0.00578035	0.0126055
KEGG_ONE_CARBON_POOL_BY_FOLATE	17	-0.415429	-2.08269	0.00194175	0.0129248
KEGG_CITRATE_CYCLE_TCA_CYCLE	30	-0.303946	-1.96457	0.01002	0.0246679
KEGG_PEROXISOME	77	-0.183525	-1.95555	0.00775194	0.0245508
KEGG_RNA_POLYMERASE	29	-0.293363	-1.91724	0.014	0.028607
KEGG_PURINE_METABOLISM	159	-0.129373	-1.91007	0.00817996	0.0285503
KEGG_HOMOLOGOUS_RECOMBINATION	26	-0.31421	-1.90682	0.00394477	0.0276291
KEGG_SYSTEMIC_LUPUS_ERYTHEMATOSUS	121	-0.146051	-1.88083	0.00622407	0.0312508
KEGG_NITROGEN_METABOLISM	23	-0.321841	-1.87255	0.0102881	0.0315918
KEGG_PROTEIN_EXPORT	23	-0.325064	-1.85725	0.00980392	0.032901
KEGG_ASCORBATE_AND_ALDARATE_METABOLISM	25	-0.304097	-1.85594	0.0163934	0.0320129
KEGG_GLUTATHIONE_METABOLISM	50	-0.216546	-1.82307	0.00627615	0.0367675
KEGG_GLYOXYLATE_AND_DICARBOXYLATE_METABOLISM	16	-0.370355	-1.81088	0.02	0.0380091
KEGG_PYRUVATE_METABOLISM	40	-0.238269	-1.77831	0.0193798	0.0432544
KEGG_GALACTOSE_METABOLISM	26	-0.290741	-1.73168	0.018	0.0535066
KEGG_DRUG_METABOLISM_OTHER_ENZYMES	51	-0.203419	-1.72173	0.0262097	0.0542431
KEGG_STARCH_AND_SUCROSE_METABOLISM	50	-0.183581	-1.5386	0.0563674	0.127233
KEGG_BUTANOATE_METABOLISM	34	-0.222193	-1.50537	0.0787879	0.145571
KEGG_ALLOGRAFT_REJECTION	35	-0.216288	-1.50113	0.0673267	0.144403
KEGG_TERPENOID_BACKBONE_BIOSYNTHESIS	15	-0.315689	-1.46659	0.0990099	0.161998
KEGG_METABOLISM_OF_XENOBIOTICS_BY_CYTOCHROME_P450	70	-0.143389	-1.44903	0.0807087	0.169162
KEGG_BASAL_TRANSCRIPTION_FACTORS	35	-0.202567	-1.43173	0.100823	0.177279
KEGG_CYSTEINE_AND_METHIONINE_METABOLISM	34	-0.208468	-1.42915	0.100402	0.174878
KEGG_GLYCOSYLPHOSPHATIDYLINOSITOL_GPI_ANCHOR_BIOSYNTHESIS	25	-0.235802	-1.4022	0.134172	0.190145
KEGG_TYPE_I_DIABETES_MELLITUS	41	-0.178372	-1.36586	0.142308	0.214924
KEGG_ALPHA_LINOLENIC_ACID_METABOLISM	18	-0.266752	-1.34931	0.125249	0.22403
KEGG_RETINOL_METABOLISM	64	-0.14205	-1.34153	0.125249	0.225616
KEGG_PROPANOATE_METABOLISM	32	-0.195224	-1.30561	0.154959	0.254168
KEGG_MATURITY_ONSET_DIABETES_OF_THE_YOUNG	25	-0.217795	-1.30148	0.168378	0.252868
KEGG_UBIQUITIN_MEDIATED_PROTEOLYSIS	134	-0.0980629	-1.29229	0.178058	0.256532
KEGG_PRIMARY_IMMUNODEFICIENCY	35	-0.183929	-1.28753	0.151697	0.255956
KEGG_LINOLEIC_ACID_METABOLISM	28	-0.200592	-1.2719	0.182573	0.265812
KEGG_ALANINE_ASPARTATE_AND_GLUTAMATE_METABOLISM	32	-0.186292	-1.25646	0.216867	0.276219
KEGG_STEROID_HORMONE_BIOSYNTHESIS	55	-0.136769	-1.24025	0.209924	0.287499
KEGG_FATTY_ACID_METABOLISM	40	-0.166141	-1.23616	0.180498	0.286018
KEGG_TRYPTOPHAN_METABOLISM	39	-0.166288	-1.23058	0.210634	0.286784
KEGG_P53_SIGNALING_PATHWAY	67	-0.130223	-1.20989	0.225869	0.302584
KEGG_ALZHEIMERS_DISEASE	157	-0.0839157	-1.20491	0.232033	0.302538
KEGG_OOCYTE_MEIOSIS	112	-0.0947114	-1.17521	0.251497	0.327998
KEGG_AMINO_SUGAR_AND_NUCLEOTIDE_SUGAR_METABOLISM	44	-0.146701	-1.17076	0.252354	0.327035
KEGG_PENTOSE_PHOSPHATE_PATHWAY	27	-0.183752	-1.13798	0.269685	0.358184
KEGG_HEMATOPOIETIC_CELL_LINEAGE	81	-0.106672	-1.11175	0.307385	0.38461
KEGG_CYTOSOLIC_DNA_SENSING_PATHWAY	51	-0.126887	-1.08792	0.333996	0.408123
KEGG_DRUG_METABOLISM_CYTOCHROME_P450	72	-0.10688	-1.06559	0.379921	0.429315
KEGG_BETA_ALANINE_METABOLISM	22	-0.190064	-1.05006	0.375	0.443499
KEGG_GLYCOLYSIS_GLUCONEOGENESIS	62	-0.111842	-1.0497	0.36701	0.436804
KEGG_ETHER_LIPID_METABOLISM	32	-0.156778	-1.0425	0.38843	0.440028
KEGG_NICOTINATE_AND_NICOTINAMIDE_METABOLISM	24	-0.16437	-0.963128	0.502947	0.543348
KEGG_NOD_LIKE_RECEPTOR_SIGNALING_PATHWAY	62	-0.0938431	-0.847501	0.67002	0.713615
KEGG_RIG_I_LIKE_RECEPTOR_SIGNALING_PATHWAY	67	-0.0852777	-0.826471	0.711382	0.73601
KEGG_LYSINE_DEGRADATION	44	-0.0981032	-0.774234	0.768145	0.803952
KEGG_REGULATION_OF_AUTOPHAGY	30	-0.115465	-0.765919	0.756539	0.804647
KEGG_PANTOTHENATE_AND_COA_BIOSYNTHESIS	16	-0.158754	-0.759327	0.766932	0.802409
KEGG_SELENOAMINO_ACID_METABOLISM	26	-0.122579	-0.75416	0.780115	0.798398
KEGG_HISTIDINE_METABOLISM	29	-0.10308	-0.668772	0.882239	0.89156
KEGG_BIOSYNTHESIS_OF_UNSATURATED_FATTY_ACIDS	22	-0.0989319	-0.551782	0.971015	0.971408
