# Supplementary material for: A mathematical-descriptor of tumor-mesoscopic-structure from computed-tomography images annotates prognostic- and molecular-phenotypes of epithelial ovarian cancer
Source: Nat Commun. 2019 Feb 15;10:764. doi: 10.1038/s41467-019-08718-9 (PMC6377605; doi:10.1038/s41467-019-08718-9)
Supplement: Supplementary file 6 — Supplementary Data 5 [file 41467_2019_8718_MOESM6_ESM.xlsx]

## Sheet: S.Data 5. eRPV features(Affy)
Supplementary Data 5. Gene expression features from the Affymetrix U133 platform that contribute to eRPV.
ProbeID	Gene Name	Coef
201147_s_at	TIMP3	0.0239205
201552_at	LAMP1	0.0458092
202367_at	CUX1	0.0313772
203002_at	AMOTL2	0.0542283
204451_at	FZD1	0.0186442
205906_at	FOXJ1	-0.0492827
208790_s_at	PTRF	0.0705154
209918_at	GGTLC2	0.237858
217013_at	NA	-0.371042
219260_s_at	C17orf81	-0.0327976
220591_s_at	EFHC2	-0.00485055
221110_x_at	PDE11A	-0.155155
222315_at	NA	-0.0126066
