# Supplementary material for: A mathematical-descriptor of tumor-mesoscopic-structure from computed-tomography images annotates prognostic- and molecular-phenotypes of epithelial ovarian cancer
Source: Nat Commun. 2019 Feb 15;10:764. doi: 10.1038/s41467-019-08718-9 (PMC6377605; doi:10.1038/s41467-019-08718-9)
Supplement: Supplementary file 7 — Supplementary Data 6 [file 41467_2019_8718_MOESM7_ESM.xlsx]

## Sheet: S.Data 6. eRPV features (Agi)
Supplementary Data 6. Gene expression features from the Agilent G4502A platform that contribute to eRPV.
Gene Name	Coef
MARCH10	-0.0854145
IL1F7	-0.0404478
C2orf39	-0.0351602
C17orf81	-0.00700923
IQCD	-0.0052472
CLN8	0.00923461
MAF	0.0104021
GNA12	0.0351289
GRID1	0.0513591
TUBGCP3	0.0523457
INPP5F	0.0925918
CYBASC3	0.118706
PTRF	0.135289
CANX	0.181309
